# Supplementary material for: Interrupted Time Series of User‐centered Clinical Decision Support Implementation for Emergency Department–initiated Buprenorphine for Opioid Use Disorder
Source: Acad Emerg Med. 2020 May 19;27(8):753–63. doi: 10.1111/acem.14002 (PMC7496559; doi:10.1111/acem.14002)
Supplement: Supplementary file 2 — Data Supplement S2. Supplemental material. [file ACEM-27-753-s002.zip]

Archive with 1 entries (1 files):
- acem14002-sup-0002-DataSupplementS2.sql
